# Supplementary material for: Spatial and Temporal Distribution of Mycobacterium tuberculosis Complex Infection in Eurasian Badger (Meles meles) and Cattle in Asturias, Spain
Source: Animals (Basel). 2021 Apr 30;11(5):1294. doi: 10.3390/ani11051294 (PMC8147139; doi:10.3390/ani11051294)
Supplement: Supplementary file 1 [file animals-11-01294-s001.zip]

Archive with 2 entries (2 files):
- Supplementary Material 1. Raw data.xlsx
- Supplementary Material 2. Trapped and RTA badgers.xlsx
