# Supplementary material for: Spatial and Temporal Distribution of Mycobacterium tuberculosis Complex Infection in Eurasian Badger (Meles meles) and Cattle in Asturias, Spain
Source: Animals (Basel). 2021 Apr 30;11(5):1294. doi: 10.3390/ani11051294 (PMC8147139; doi:10.3390/ani11051294)
Supplement: Supplementary file 1 [file animals-11-01294-s001.zip › Supplementary Material 1. Raw data.xlsx]

## Sheet: Hoja1
Area	CONCEJO	Animal	Año	Sexo	Edad	Origen	Cultivo	P22 E%
Occidente	Tapia_de_Casariego	664	2017	Macho	Adulto	Atropello	-	90
Occidente	Vegadeo	660	2017	Macho	Adulto	Atropello	-	215.86
Occidente	San_Tirso_de_Abres	495	2016	Hembra	Adulto	Atropello	-	221.79
Occidente	Grandas_de_Salilme	524	2016	Macho	Adulto	Atropello	-	278.57
Occidente	Coaña	392	2014	Macho	Adulto	Atropello	-	142.38
Occidente	Coaña	814	2019	Hembra	Adulto	Atropello	-	385.93
Occidente	Allande	317	2011	Macho	Adulto	Captura	-	181.58
Occidente	Allande	351	2012	Macho	Adulto	Atropello	-	160.06
Occidente	Ibias	301	2011	Macho	Adulto	Atropello	-	185.34
Occidente	Ibias	821	2019	Macho	Subadulto	Atropello	-	79.76
Occidente	Ibias	906	2020	Hembra	Adulto	Atropello	.	96.32
Occidente	Degaña	489	2016	Macho	Adulto	Atropello	-	131.786
Occidente	Degaña	733	2019	Hembra	Subadulto	Atropello	-	55.0403
Occidente	Degaña	798	2019	Hembra	Subadulto	Atropello	MAC	251.734
Occidente	Degaña	854	2020	Hembra	Adulto	Atropello	-	67.6807
Occidente	Tineo	165	2009	Macho	Adulto	Atropello	.	65.12
Occidente	Tineo	210	2010	Hembra	Adulto	Atropello	-	158.78
Occidente	Tineo	218	2010	Hembra	Adulto	Atropello	-	35.55
Occidente	Navia	214	2010	Macho	Adulto	Atropello	MTBC	68.3206
Occidente	Navia	342	2012	Hembra	Adulto	Atropello	-	675.61
Occidente	Navia	391	2014	Macho	Adulto	Atropello	-	145.427
Occidente	Navia	456	2015	Hembra	Adulto	Atropello	-	131.071
Occidente	Navia	457	2016	Macho	Subadulto	Atropello	-	183.571
Occidente	Navia	531	2016	Hembra	Subadulto	Atropello	-	71.0714
Occidente	Navia	532	2016	Hembra	Adulto	Atropello	-	40.7143
Occidente	Navia	585	2016	.	.	Atropello	-	182.069
Occidente	Navia	586	2016	.	.	Atropello	-	154.828
Occidente	Navia	587	2016	.	.	Atropello	-	544.483
Occidente	Navia	588	2016	.	.	Atropello	-	279.655
Occidente	Valdés	5	2008	Hembra	Adulto	Atropello	MTBC	155.34
Occidente	Valdés	6	2008	.	.	Atropello	-	50
Occidente	Valdés	8	2008	Macho	Adulto	Atropello	MTBC	173.28
Occidente	Valdés	30	2008	.	.	Atropello	-	450.382
Occidente	Valdés	44	2008	Macho	Adulto	Atropello	-	662.977
Occidente	Valdés	60	2008	Hembra	Adulto	Atropello	-	129.771
Occidente	Valdés	121	2009	Hembra	Adulto	Atropello	-	325.191
Occidente	Valdés	122	2009	Hembra	Adulto	Atropello	-	276.336
Occidente	Valdés	140	2009	Hembra	Adulto	Captura	-	386.641
Occidente	Valdés	152	2009	Macho	Adulto	Captura	-	226.718
Occidente	Valdés	153	2009	Macho	Adulto	Captura	-	87.4046
Occidente	Valdés	247	2010	Hembra	Adulto	Atropello	-	37.594
Occidente	Valdés	319	2011	Macho	Adulto	Captura	MTBC	172.556
Occidente	Valdés	320	2011	Hembra	Adulto	Captura	MAC	210.902
Occidente	Valdés	321	2011	Macho	Subadulto	Captura	-	97.7444
Occidente	Valdés	322	2011	Macho	Adulto	Captura	-	357.895
Occidente	Valdés	323	2011	Macho	Subadulto	Captura	-	86.0902
Occidente	Valdés	324	2011	Macho	Adulto	Captura	-	389.85
Occidente	Valdés	325	2011	Hembra	Adulto	Captura	MTBC	363.91
Occidente	Valdés	326	2011	Hembra	Subadulto	Captura	-	87.9699
Occidente	Valdés	329	2011	Hembra	Adulto	Captura	-	254.135
Occidente	Valdés	330	2011	Macho	Subadulto	Captura	-	210.366
Occidente	Valdés	332	2011	Hembra	Adulto	Captura	-	98.7805
Occidente	Valdés	335	2011	Macho	Adulto	Captura	-	173.78
Occidente	Valdés	374	2013	Hembra	Adulto	Atropello	-	83.2317
Occidente	Valdés	379	2014	Hembra	Adulto	Atropello	-	120.427
Occidente	Valdés	380	2014	Hembra	Subadulto	Atropello	-	28.6585
Occidente	Valdés	381	2014	Macho	Subadulto	Atropello	-	32.3171
Occidente	Valdés	401	2014	Hembra	Adulto	Atropello	-	303.354
Occidente	Valdés	458	2015	Hembra	Subadulto	Atropello	-	198.214
Occidente	Valdés	526	2016	Macho	Adulto	Atropello	-	159.286
Occidente	Valdés	533	2016	Macho	Adulto	Atropello	-	98.5714
Occidente	Valdés	815	2019	Hembra	Adulto	Atropello	-	91.4458
Occidente	Valdés	526	2016	Macho	Subadulto	Atropello	-	159.286
Occidente	Valdés	533	2016	Macho	Adulto	Atropello	-	98.5714
Occidente	Valdés	815	2019	Hembra	Adulto	Atropello	-	91.4458
Occidente	Cangas_de_Narcea	71	2008	Macho	Adulto	Atropello	-	346.95
Occidente	Cangas_de_Narcea	72	2008	Hembra	Adulto	Atropello	-	236.26
Occidente	Cangas_de_Narcea	740	2019	Hembra	Adulto	Atropello	-	359.56
Occidente	Cangas_de_Narcea	751	2019	Hembra	Adulto	Atropello	-	51.11
Occidente	Cangas_de_Narcea	754	2019	Hembra	Adulto	Atropello	-	307.98
Occidente	Cangas_de_Narcea	818	2019	Macho	Adulto	Atropello	-	124.066
Occidente	Cangas_de_Narcea	842	2020	Macho	Adulto	Atropello	-	67.8012
Occidente	Cangas_de_Narcea	844	2020	Macho	Adulto	Atropello	-	98.3133
Occidente	Cangas_de_Narcea	902	2020	Macho	Adulto	Atropello	-	155.15
Occidente	Sin_identificar	157	2009	Hembra	Subadulto	Atropello	-	37.02
Occidente	Sin_identificar	164	2009	Hembra	Adulto	Atropello	-	215.51
Occidente	Sin_identificar	174	2009	Macho	Adulto	Atropello	-	112.21
Central	Cudillero	510	2016	Hembra	Adulto	Atropello	-	243.57
Central	Belmonte	713	2018	Hembra	Adulto	Atropello	-	28.1855
Central	Belmonte	749	2019	Macho	Adulto	Atropello	-	128.065
Central	Belmonte	750	2019	Macho	Adulto	Atropello	-	87.8614
Central	Belmonte	788	2019	Macho	Adulto	Atropello	-	133.765
Central	Teverga	460	2015	Macho	Adulto	Atropello	-	195.714
Central	Teverga	488	2016	Hembra	Adulto	Atropello	-	241.786
Central	Teverga	544	2016	Macho	Subadulto	Atropello	-	192.143
Central	Teverga	897	2020	Hembra	Adulto	Atropello	.	391.912
Central	Candamo	462	2015	Hembra	Subadulto	Atropello	-	182.14
Central	Candamo	812	2019	Hembra	Subadulto	Atropello	-	93.4
Central	Candamo	895	2020	Macho	Adulto	Atropello	-	195.59
Central	Soto_del_Barco	520	2016	Hembra	Subadulto	Atropello	-	47.86
Central	Illas	538	2016	Macho	Subadulto	Atropello	-	176.79
Central	Oviedo	220	2010	Macho	Subadulto	Atropello	-	43.13
Central	Oviedo	221	2010	Macho	Adulto	Atropello	MAC	177.48
Central	Oviedo	281	2010	Macho	Subadulto	Atropello	-	151.5
Central	Oviedo	340	2012	Macho	Adulto	Atropello	-	184.76
Central	Oviedo	353	2012	Hembra	Subadulto	Atropello	-	115.24
Central	Oviedo	367	2013	Macho	Adulto	Atropello	-	230.79
Central	Oviedo	445	2014	Macho	Adulto	Atropello	-	141.77
Central	Oviedo	461	2015	Macho	Adulto	Atropello	-	131.79
Central	Oviedo	464	2015	Hembra	Adulto	Atropello	MAC	233.93
Central	Oviedo	505	2016	Macho	Adulto	Atropello	-	144.29
Central	Oviedo	508	2016	Macho	Subadulto	Atropello	-	77.14
Central	Oviedo	528	2016	Hembra	Adulto	Atropello	-	42.14
Central	Oviedo	529	2016	Hembra	Adulto	Atropello	-	151.07
Central	Oviedo	686	2018	Hembra	Adulto	Atropello	-	134.03
Central	Oviedo	724	2018	Hembra	Adulto	Atropello	-	104.27
Central	Oviedo	735	2019	Hembra	Adulto	Atropello	-	458.87
Central	Oviedo	748	2019	Hembra	Adulto	Atropello	-	105.18
Central	Oviedo	782	2019	Hembra	Subadulto	Atropello	-	96.73
Central	Oviedo	822	2019	Hembra	Adulto	Atropello	MAC	230.06
Central	Oviedo	884	2020	Macho	Subadulto	Atropello	.	58.86
Central	Santo_Adriano	908	2020	Macho	Subadulto	Atropello	.	212.5
Central	Quirós	273	2010	Macho	Subadulto	Atropello	MAC	120.3
Central	Quirós	274	2010	Hembra	Subadulto	Atropello	MTBC	127.07
Central	Quirós	344	2012	Hembra	Subadulto	Atropello	-	159.15
Central	Quirós	370	2013	.	.	Atropello	-	427.44
Central	Quirós	404	2014	Hembra	Adulto	Atropello	-	81.1
Central	Quirós	791	2019	Hembra	Adulto	Atropello	-	100.04
Central	Quirós	836	2020	Macho	Adulto	Atropello	-	81.23
Central	Quirós	894	2020	Hembra	Adulto	Atropello	.	187.5
Central	Quirós	898	2020	Macho	Adulto	Atropello	.	398.529
Central	Quirós	899	2020	Macho	Adulto	Atropello	.	242.647
Central	Riosa	728	2018	Hembra	Adulto	Atropello	-	171.72
Central	Mieres	630	2017	Macho	Adulto	Atropello	-	424.83
Central	Mieres	849	2020	Hembra	Adulto	Atropello	-	93.37
Central	Mieres	893	2020	Macho	Adulto	Atropello	-	116.18
Central	San_Martín_del_Rey_Aurelio	499	2016	Hembra	Subadulto	Atropello	-	84.64
Central	San_Martín_del_Rey_Aurelio	644	2017	Hembra	Adulto	Atropello	-	78.62
Central	San_Martín_del_Rey_Aurelio	780	2019	Hembra	Adulto	Atropello	-	158.51
Central	San_Martín_del_Rey_Aurelio	781	2019	Hembra	Subadulto	Atropello	-	196.49
Central	San_Martín_del_Rey_Aurelio	794	2019	Hembra	Subadulto	Atropello	-	62.3
Central	Gijón	280	2010	Hembra	Adulto	Atropello	-	146.62
Central	Gijón	289	2011	Macho	Adulto	Atropello	-	165.41
Central	Gijón	298	2011	Hembra	Subadulto	Atropello	-	314.29
Central	Gijón	358	2012	Hembra	Adulto	Atropello	-	229.57
Central	Gijón	452	2014	Macho	Adulto	Atropello	-	164.29
Central	Gijón	490	2016	Hembra	Adulto	Atropello	MAC	54.64
Central	Gijón	516	2016	Macho	Adulto	Atropello	-	161.43
Central	Gijón	535	2016	Macho	Adulto	Atropello	-	275.36
Central	Gijón	622	2017	Hembra	Adulto	Atropello	-	311.72
Central	Gijón	656	2017	Hembra	Adulto	Atropello	-	108.97
Central	Gijón	657	2017	Hembra	Adulto	Atropello	-	185.86
Central	Gijón	658	2017	Hembra	Adulto	Atropello	-	107.93
Central	Gijón	687	2018	Macho	Adulto	Atropello	-	243.39
Central	Gijón	722	2018	Macho	Adulto	Atropello	-	162.22
Central	Gijón	738	2019	Hembra	Adulto	Atropello	-	155.48
Central	Gijón	774	2018	Hembra	Adulto	Atropello	-	283.31
Central	Gijón	834	2020	Hembra	Adulto	Atropello	-	98.31
Central	Gijón	839	2020	Hembra	Adulto	Atropello	MAC	71.2
Central	Gozón	863	2020	Hembra	Adulto	Atropello	-	89.28
Central	Avilés	248	2010	Macho	Subadulto	Atropello	-	210.9
Central	Salas	58	2008	Hembra	Adulto	Atropello	-	284.35
Central	Salas	102	2009	Hembra	Subadulto	Atropello	MAC	227.82
Central	Salas	119	2009	Macho	Adulto	Atropello	-	565.65
Central	Salas	133	2009	Hembra	Subadulto	Atropello	-	100
Central	Salas	491	2016	Macho	Adulto	Atropello	-	118.21
Central	Salas	665	2017	Macho	Adulto	Atropello	-	280.69
Central	Salas	667	2017	Macho	Adulto	Atropello	-	169.31
Central	Salas	685	2018	Macho	Adulto	Atropello	-	68.15
Central	Salas	755	2019	Macho	Adulto	Atropello	-	107.41
Central	Salas	758	2019	Hembra	Adulto	Atropello	-	147.44
Central	Salas	783	2019	Macho	Adulto	Atropello	-	92.06
Central	Salas	816	2019	Hembra	Adulto	Atropello	-	165.27
Central	Salas	845	2020	Macho	Adulto	Atropello	-	84.79
Central	Salas	858	2020	Macho	Adulto	Atropello	-	162.71
Central	Salas	862	2020	.	.	Atropello	-	49.31
Central	Somiedo	173	2009	Macho	Adulto	Atropello	-	57.63
Central	Somiedo	177	2009	Hembra	Adulto	Atropello	-	193.51
Central	Somiedo	184	2009	Hembra	Adulto	Atropello	-	61.83
Central	Somiedo	188	2009	Hembra	Adulto	Atropello	MTBC	42.11
Central	Somiedo	212	2010	Macho	Subadulto	Atropello	-	129.77
Central	Somiedo	219	2010	Hembra	Adulto	Atropello	-	96.18
Central	Somiedo	229	2010	Hembra	Adulto	Captura	-	106.49
Central	Somiedo	230	2010	Hembra	Adulto	Captura	-	97.71
Central	Somiedo	232	2010	Hembra	Subadulto	Captura	-	71.76
Central	Somiedo	249	2010	Hembra	Adulto	Atropello	-	74.44
Central	Somiedo	254	2010	Hembra	Adulto	Captura	-	175.19
Central	Somiedo	255	2010	Hembra	Subadulto	Captura	-	142.11
Central	Somiedo	256	2010	Hembra	Adulto	Captura	-	224.44
Central	Somiedo	279	2010	Hembra	Adulto	Captura	-	306.02
Central	Somiedo	294	2011	Macho	Subadulto	Atropello	-	65.41
Central	Somiedo	295	2011	Macho	Adulto	Atropello	-	681.95
Central	Somiedo	296	2011	Macho	Adulto	Atropello	-	289.1
Central	Somiedo	336	2011	Hembra	Subadulto	Atropello	-	120.12
Central	Somiedo	337	2011	Hembra	Subadulto	Atropello	-	201.52
Central	Somiedo	357	2012	Macho	Adulto	Atropello	-	235.98
Central	Somiedo	661	2017	Macho	Subadulto	Atropello	-	266.55
Central	Somiedo	721	2018	Macho	Adulto	Atropello	-	65.24
Central	Grado	67	2008	Hembra	Adulto	Captura	-	287.4
Central	Grado	68	2008	Hembra	Adulto	Captura	-	346.56
Central	Grado	69	2008	Macho	Adulto	Captura	-	235.88
Central	Grado	70	2008	Macho	Adulto	Captura	-	330.15
Central	Grado	74	2008	Macho	Adulto	Captura	-	435.88
Central	Grado	103	2009	Hembra	Adulto	Captura	-	450
Central	Grado	104	2009	Macho	Adulto	Captura	-	175.95
Central	Grado	116	2009	Hembra	Adulto	Captura	-	256.11
Central	Grado	117	2009	Hembra	Adulto	Captura	-	568.7
Central	Grado	118	2009	Macho	Adulto	Captura	MTBC	844.66
Central	Grado	120	2009	Macho	Adulto	Captura	-	455.34
Central	Grado	132	2009	Hembra	Adulto	Captura	-	212.21
Central	Grado	222	2010	Hembra	Adulto	Captura	-	129.01
Central	Grado	223	2010	Macho	Adulto	Captura	-	183.97
Central	Grado	224	2010	Hembra	Adulto	Captura	-	229.01
Central	Grado	226	2010	Hembra	Adulto	Captura	-	209.54
Central	Grado	228	2010	Macho	Adulto	Captura	-	187.4
Central	Grado	231	2010	Macho	Adulto	Atropello	-	98.47
Central	Grado	235	2010	Macho	Adulto	Captura	-	211.45
Central	Grado	238	2010	Macho	Adulto	Atropello	-	443.23
Central	Grado	241	2010	Macho	Adulto	Atropello	-	190.98
Central	Grado	Gr23	.	.	.	Atropello	.	125.4
Central	Grado	583	2016	Hembra	Adulto	Atropello	-	216.55
Central	Grado	746	2019	Hembra	Adulto	Atropello	-	52.11
Central	Pravia	662	2017	Macho	Adulto	Atropello	-	105.86
Central	Pravia	663	2017	Macho	Adulto	Atropello	-	95.17
Central	Pravia	696	2018	Hembra	Adulto	Atropello	-	100.65
Central	Pravia	739	2019	Hembra	Adulto	Atropello	-	80.04
Central	Pravia	786	2019	Macho	Adulto	Atropello	-	199.72
Central	Pravia	789	2019	Hembra	Adulto	Atropello	-	159.8
Central	Pravia	843	2020	Macho	Adulto	Atropello	-	181.48
Central	Castrillón	216	2010	Hembra	Adulto	Atropello	MAC	170.99
Central	Castrillón	518	2016	Hembra	Adulto	Atropello	-	85
Central	Castrillón	829	2020	Hembra	Subadulto	Atropello	-	139.64
Central	Castrillón	850	2020	Macho	Adulto	Atropello	-	160.12
Central	Castrillón	883	2020	Hembra	Adulto	Atropello	.	145.89
Central	Las_Regueras	227	2010	Hembra	Adulto	Captura	MAC	124.05
Central	Ribera_de_Arriba	339	2012	Macho	Adulto	Atropello	-	264.94
Central	Ribera_de_Arriba	799	2019	Hembra	Subadulto	Atropello	-	97.9
Central	Ribera_de_Arriba	848	2020	Macho	Adulto	Atropello	-	338.64
Central	Proaza	73	2008	Macho	Subadulto	Atropello	MAC	156.87
Central	Proaza	155	2009	Hembra	Subadulto	Atropello	-	3.55
Central	Proaza	191	2009	Macho	Adulto	Atropello	-	77.1
Central	Proaza	271	2010	Macho	Subadulto	Atropello	MAC	66.17
Central	Proaza	272	2010	Macho	Subadulto	Atropello	MTBC	139.1
Central	Proaza	463	2015	Macho	Adulto	Atropello	-	117.86
Central	Proaza	465	2015	Macho	Subadulto	Atropello	-	204.29
Central	Proaza	579	2016	Macho	Adulto	Atropello	-	86.9
Central	Proaza	584	2016	Macho	Subadulto	Atropello	-	131.72
Central	Proaza	793	2019	Hembra	Subadulto	Atropello	-	135.77
Central	Proaza	795	2019	Hembra	Adulto	Atropello	-	365.44
Central	Proaza	813	2019	Macho	Subadulto	Atropello	-	61.87
Central	Proaza	896	2020	Hembra	Adulto	Atropello	-	836.03
Central	Lena	341	2012	Macho	Adulto	Atropello	-	249.09
Central	Lena	343	2012	Hembra	Adulto	Atropello	-	40.55
Central	Lena	345	2012	Macho	Adulto	Atropello	-	186.59
Central	Lena	449	2014	.	.	Atropello	-	73.93
Central	Lena	469	2015	Hembra	Adulto	Atropello	-	115.36
Central	Lena	470	2015	Macho	Subadulto	Atropello	-	227.14
Central	Lena	474	2015	.	.	Atropello	-	174.64
Central	Lena	580	2016	Hembra	Adulto	Atropello	-	647.24
Central	Lena	581	2016	Hembra	Adulto	Atropello	-	258.28
Central	Lena	582	2016	Macho	Adulto	Atropello	-	106.55
Central	Lena	628	2017	Hembra	Adulto	Atropello	-	847.59
Central	Lena	650	2017	Macho	Adulto	Atropello	-	182.07
Central	Lena	651	2017	Macho	Adulto	Atropello	-	161.38
Central	Lena	652	2017	Hembra	Adulto	Atropello	-	91.38
Central	Lena	653	2017	Macho	Subadulto	Atropello	-	45.52
Central	Lena	654	2017	Hembra	Adulto	Atropello	-	87.59
Central	Lena	796	2019	Macho	Adulto	Atropello	-	99.96
Central	Lena	797	2019	Macho	Subadulto	Atropello	-	275.81
Central	Lena	824	2020	Hembra	Adulto	Atropello	-	112.05
Central	Lena	840	2020	Hembra	Subadulto	Atropello	-	48.28
Central	Lena	861	2020	Macho	Subadulto	Atropello	-	284.49
Central	Morcín	208	2010	Hembra	Adulto	Atropello	-	87.79
Central	Morcín	211	2010	Macho	Adulto	Atropello	-	185.88
Central	Morcín	215	2010	Hembra	Adulto	Atropello	-	193.89
Central	Morcín	288	2011	Macho	Subadulto	Atropello	-	172.93
Central	Morcín	394	2014	Macho	Subadulto	Atropello	-	171.04
Central	Morcín	450	2014	Macho	Adulto	Atropello	-	581.43
Central	Morcín	517	2016	Macho	Adulto	Atropello	-	230.71
Central	Morcín	826	2020	Macho	Adulto	Atropello	-	152.95
Central	Langreo	838	2020	Hembra	Adulto	Atropello	-	96.93
Central	Siero	101	2009	Hembra	Adulto	Atropello	MAC	210.69
Central	Siero	402	2014	Macho	Subadulto	Atropello	-	871.34
Central	Siero	403	2014	Macho	Adulto	Atropello	-	108.84
Central	Siero	406	2014	Macho	Subadulto	Atropello	-	53.66
Central	Siero	486	2016	.	.	Atropello	-	255.36
Central	Siero	634	2017	Hembra	Adulto	Atropello	-	125.17
Central	Siero	647	2017	Hembra	Adulto	Atropello	-	78.62
Central	Siero	683	2018	Hembra	Adulto	Atropello	-	193.76
Central	Siero	718	2018	Macho	Adulto	Atropello	-	214.92
Central	Siero	800	2019	Hembra	Subadulto	Atropello	-	96.53
Central	Siero	805	2019	Hembra	Adulto	Atropello	-	106.61
Central	Siero	881	2020	Hembra	Adulto	Atropello	-	138.608
Central	Siero	891	2020	Hembra	Adulto	Atropello	-	183.824
Central	Siero	909	2020	Hembra	Adulto	Atropello	-	197.794
Central	Carreño	282	2010	Macho	Subadulto	Atropello	-	101.5
Central	Carreño	823	2019	Macho	Adulto	Atropello	-	89.04
Central	Carreño	900	2020	Macho	Adulto	Atropello	.	208.82
Central	Corvera	253	2010	Hembra	Adulto	Atropello	-	59.02
Central	Corvera	314	2011	Macho	Subadulto	Atropello	-	171.43
Central	Corvera	855	2020	Hembra	Adulto	Atropello	-	366.69
Central	Corvera	889	2020	Macho	Subadulto	Atropello	.	1219.85
Central	Llanera	831	2020	Macho	Adulto	Atropello	-	96.27
Central	Llanera	887	2020	Macho	Adulto	Atropello	.	466.09
Central	Llanera	892	2020	Hembra	Adulto	Atropello	.	366.18
Central	Sin_identificar	176	2009	Macho	Subadulto	Atropello	-	48.85
Central	Sin_identificar	183	2009	Hembra	Adulto	Atropello	-	202.67
Central	Sin_identificar	371	2013	Macho	Adulto	Atropello	-	128.38
Oriente	Villaviciosa	209	2010	Hembra	Adulto	Atropello	-	59.9237
Oriente	Villaviciosa	213	2010	Macho	Subadulto	Atropello	-	316.917
Oriente	Villaviciosa	239	2010	Macho	Adulto	Captura	-	244.361
Oriente	Villaviciosa	240	2010	Macho	Subadulto	Captura	-	93.985
Oriente	Villaviciosa	242	2010	Macho	Subadulto	Captura	-	108.647
Oriente	Villaviciosa	243	2010	Macho	Adulto	Captura	-	99.2481
Oriente	Villaviciosa	246	2010	Hembra	Subadulto	Captura	-	148.12
Oriente	Villaviciosa	275	2010	Macho	Subadulto	Atropello	-	163.534
Oriente	Villaviciosa	276	2010	Macho	Adulto	Atropello	-	239.474
Oriente	Villaviciosa	277	2010	Macho	Subadulto	Atropello	MAC	283.835
Oriente	Villaviciosa	278	2010	Macho	Subadulto	Atropello	-	169.549
Oriente	Villaviciosa	291	2011	Hembra	Adulto	Atropello	-	452.632
Oriente	Villaviciosa	310	2011	Hembra	Adulto	Atropello	-	236.09
Oriente	Villaviciosa	311	2011	Macho	Adulto	Atropello	-	339.474
Oriente	Villaviciosa	312	2011	Macho	Adulto	Atropello	-	304.135
Oriente	Villaviciosa	313	2011	Macho	Subadulto	Atropello	-	261.654
Oriente	Villaviciosa	360	2012	Hembra	Subadulto	Atropello	-	109.756
Oriente	Villaviciosa	365	2013	Hembra	Adulto	Atropello	-	59.7561
Oriente	Villaviciosa	393	2014	Hembra	Adulto	Atropello	-	168.902
Oriente	Villaviciosa	433	2014	.	.	Atropello	-	241.463
Oriente	Villaviciosa	566	2016	Hembra	Adulto	Atropello	MAC	72.069
Oriente	Villaviciosa	568	2016	Hembra	Adulto	Atropello	-	252.759
Oriente	Villaviciosa	605	2017	.	.	Atropello	-	293.103
Oriente	Villaviciosa	609	2017	Hembra	Adulto	Atropello	-	169.655
Oriente	Villaviciosa	616	2017	Hembra	Adulto	Atropello	-	349.655
Oriente	Villaviciosa	714	2018	Hembra	Adulto	Atropello	-	82.8226
Oriente	Villaviciosa	719	2018	Hembra	Subadulto	Atropello	-	67.5806
Oriente	Villaviciosa	736	2019	Macho	Adulto	Atropello	-	150.806
Oriente	Villaviciosa	772	2019	Hembra	Adulto	Atropello	-	249.597
Oriente	Villaviciosa	773	2019	Macho	Subadulto	Atropello	-	183.71
Oriente	Villaviciosa	832	2020	Hembra	Subadulto	Atropello	-	610.512
Oriente	Villaviciosa	860	2020	Hembra	Adulto	Atropello	-	69.8494
Oriente	Villaviciosa	888	2020	.	.	Atropello	-	150
Oriente	Villaviciosa	890	2020	Macho	Subadulto	Atropello	-	407.353
Oriente	Sariego	363	2013	Hembra	Adulto	Atropello	-	250.3
Oriente	Bimenes	632	2017	Hembra	Adulto	Atropello	-	125.17
Oriente	Bimenes	852	2020	Macho	Adulto	Atropello	MAC	96.78
Oriente	Nava	225	2010	Macho	Adulto	Atropello	-	159.023
Oriente	Nava	390	2014	Macho	Adulto	Atropello	-	133.841
Oriente	Nava	398	2014	Hembra	Adulto	Atropello	-	310.671
Oriente	Nava	426	2014	Hembra	Subadulto	Atropello	-	292.683
Oriente	Nava	492	2016	Hembra	Adulto	Atropello	-	96.4286
Oriente	Nava	542	2016	Hembra	Subadulto	Atropello	-	452.5
Oriente	Nava	612	2017	Hembra	Adulto	Atropello	-	194.828
Oriente	Nava	623	2017	Hembra	Subadulto	Atropello	-	190.69
Oriente	Nava	693	2018	Hembra	Adulto	Atropello	MAC	212.54
Oriente	Nava	727	2018	.	.	Atropello	-	156.45
Oriente	Nava	787	2019	Hembra	Adulto	Atropello	-	116.25
Oriente	Nava	807	2019	Macho	Adulto	Atropello	-	124.07
Oriente	Nava	828	2020	Macho	Adulto	Atropello	-	128.102
Oriente	Nava	837	2020	Macho	Adulto	Atropello	-	255.301
Oriente	Nava	C4	2019	Hembra	Adulto	Captura	-	204.43
Oriente	Laviana	732	2019	Macho	Adulto	Atropello	-	466.94
Oriente	Laviana	A60	2019	Hembra	Adulto	Atropello	-	430.38
Oriente	Aller	250	2010	Macho	Adulto	Atropello	-	87.594
Oriente	Aller	292	2011	Macho	Adulto	Atropello	-	376.316
Oriente	Aller	328	2011	Macho	Adulto	Captura	-	620.301
Oriente	Aller	455	2014	Hembra	Adulto	Atropello	-	551.786
Oriente	Aller	487	2016	.	.	Atropello	-	504.643
Oriente	Aller	527	2016	Hembra	Adulto	Atropello	-	95.7143
Oriente	Aller	530	2016	Macho	Adulto	Atropello	-	202.857
Oriente	Aller	562	2016	Hembra	Adulto	Atropello	-	98.2759
Oriente	Aller	567	2016	Hembra	Adulto	Atropello	-	191.379
Oriente	Aller	641	2017	Macho	Adulto	Atropello	-	183.103
Oriente	Aller	648	2017	Hembra	Subadulto	Atropello	-	296.897
Oriente	Aller	666	2017	Hembra	Adulto	Atropello	-	470.69
Oriente	Aller	726	2018	Macho	Adulto	Atropello	MAC	206.169
Oriente	Aller	779	2019	Hembra	Adulto	Atropello	-	130.685
Oriente	Sobrescobio	522	2016	Hembra	Adulto	Atropello	-	245.71
Oriente	Sobrescobio	768	2019	Hembra	Subadulto	Atropello	-	113.1
Oriente	Piloña	64	2008	Hembra	Adulto	Atropello	-	95.42
Oriente	Piloña	154	2009	Macho	Subadulto	Atropello	-	110.305
Oriente	Piloña	172	2009	Hembra	Adulto	Atropello	-	51.145
Oriente	Piloña	185	2009	Macho	Adulto	Atropello	-	191.985
Oriente	Piloña	207	2010	Macho	Subadulto	Atropello	-	208.779
Oriente	Piloña	233	2010	Hembra	Subadulto	Atropello	-	281.298
Oriente	Piloña	234	2010	Hembra	Subadulto	Atropello	-	117.939
Oriente	Piloña	251	2010	Hembra	Adulto	Atropello	-	170.301
Oriente	Piloña	286	2010	Hembra	Adulto	Atropello	MTBC	80.8271
Oriente	Piloña	293	2011	Macho	Adulto	Atropello	-	153.383
Oriente	Piloña	346	2012	Macho	Adulto	Atropello	-	210.671
Oriente	Piloña	354	2012	Hembra	Adulto	Atropello	-	197.866
Oriente	Piloña	355	2012	Macho	Adulto	Atropello	-	109.756
Oriente	Piloña	356	2012	Macho	Adulto	Atropello	-	155.183
Oriente	Piloña	366	2013	Macho	Adulto	Atropello	-	112.195
Oriente	Piloña	372	2013	Hembra	Adulto	Atropello	-	228.354
Oriente	Piloña	373	2013	Macho	Adulto	Atropello	-	117.378
Oriente	Piloña	375	2013	Hembra	Adulto	Atropello	-	100.305
Oriente	Piloña	376	2013	Hembra	Adulto	Atropello	-	43.2927
Oriente	Piloña	397	2014	Hembra	Adulto	Atropello	-	184.756
Oriente	Piloña	400	2014	Macho	Subadulto	Atropello	-	200.305
Oriente	Piloña	405	2014	Macho	Subadulto	Atropello	-	73.48
Oriente	Piloña	427	2014	Hembra	Adulto	Atropello	-	589.024
Oriente	Piloña	431	2014	Macho	Adulto	Atropello	-	178.963
Oriente	Piloña	432	2014	Hembra	Subadulto	Atropello	-	103.354
Oriente	Piloña	441	2014	Macho	Adulto	Atropello	-	32.622
Oriente	Piloña	444	2014	Hembra	Adulto	Atropello	MAC	338.72
Oriente	Piloña	466	2015	Hembra	Adulto	Atropello	-	95.3571
Oriente	Piloña	468	2015	Hembra	Subadulto	Atropello	-	237.5
Oriente	Piloña	471	2015	Macho	Adulto	Atropello	-	143.571
Oriente	Piloña	473	2015	Hembra	Adulto	Atropello	-	255
Oriente	Piloña	486b	2016	Hembra	Subadulto	Atropello	-	154.643
Oriente	Piloña	493	2016	Hembra	Adulto	Atropello	-	156.786
Oriente	Piloña	504	2016	Hembra	Adulto	Atropello	-	251.071
Oriente	Piloña	514	2016	Macho	Adulto	Atropello	-	86.4286
Oriente	Piloña	515	2016	Macho	Subadulto	Atropello	-	145
Oriente	Piloña	539	2016	Macho	Adulto	Atropello	-	64.2857
Oriente	Piloña	540	2016	Hembra	Subadulto	Atropello	-	149.286
Oriente	Piloña	548	2016	Macho	Adulto	Atropello	-	177.857
Oriente	Piloña	556	2016	Macho	Adulto	Atropello	-	160.714
Oriente	Piloña	558	2016	Macho	Adulto	Atropello	-	117.586
Oriente	Piloña	560	2016	Macho	Subadulto	Atropello	-	253.45
Oriente	Piloña	561	2016	Hembra	Subadulto	Atropello	-	241.379
Oriente	Piloña	572	2016	Macho	Adulto	Atropello	-	193.448
Oriente	Piloña	604	2017	Hembra	Adulto	Atropello	-	243.103
Oriente	Piloña	642	2017	Macho	Subadulto	Atropello	-	237.586
Oriente	Piloña	668	2017	Hembra	Adulto	Atropello	-	212.414
Oriente	Piloña	674	2017	Macho	Subadulto	Atropello	-	156.897
Oriente	Piloña	679	2017	Macho	Adulto	Atropello	-	411.379
Oriente	Piloña	680	2017	Hembra	Adulto	Atropello	-	172.414
Oriente	Piloña	681	2018	Hembra	Adulto	Atropello	-	656.855
Oriente	Piloña	692	2018	Hembra	Subadulto	Atropello	-	134.194
Oriente	Piloña	695	2018	Macho	Adulto	Atropello	-	276.855
Oriente	Piloña	702	2018	Macho	Adulto	Captura	-	343.629
Oriente	Piloña	717	2018	Macho	Subadulto	Atropello	-	137.177
Oriente	Piloña	731	2019	Macho	Adulto	Atropello	-	199.96
Oriente	Piloña	744	2019	Hembra	Adulto	Atropello	-	130.512
Oriente	Piloña	766	2019	Macho	Adulto	Atropello	-	223.71
Oriente	Piloña	771	2019	Hembra	Subadulto	Atropello	-	87.7823
Oriente	Piloña	792	2019	Macho	Subadulto	Atropello	-	167.258
Oriente	Piloña	806	2019	Hembra	Adulto	Atropello	-	230.363
Oriente	Piloña	827	2020	Hembra	Adulto	Atropello	-	132.048
Oriente	Piloña	830	2020	Macho	Adulto	Atropello	-	59.6687
Oriente	Piloña	841	2020	Hembra	Adulto	Atropello	-	123.946
Oriente	Piloña	878	2020	Hembra	Subadulto	Atropello	-	85.1807
Oriente	Piloña	A7	2018	Macho	Adulto	Captura	MTBC	264.61
Oriente	Piloña	A10	2018	Macho	Adulto	Captura	-	301.93
Oriente	Piloña	A23	2018	Macho	Adulto	Captura	-	784.884
Oriente	Piloña	A24	2018	Hembra	Subadulto	Captura	-	401.55
Oriente	Piloña	A25	2018	Hembra	Adulto	Captura	MTBC	381.783
Oriente	Piloña	A30	2018	Hembra	Adulto	Atropello	MTBC	954.26
Oriente	Piloña	A32	2018	Macho	Adulto	Captura	-	391.86
Oriente	Piloña	C2	2019	Macho	Adulto	Captura	-	235.759
Oriente	Piloña	C3	2019	Hembra	Adulto	Captura	-	175.633
Oriente	Piloña	C6	2019	Macho	Adulto	Captura	-	268.038
Oriente	Piloña	C11	2019	Hembra	Adulto	Captura	-	162.975
Oriente	Piloña	C14	2019	Hembra	Adulto	Captura	-	247.15
Oriente	Cabranes	523	2017	Macho	Adulto	Atropello	-	264.64
Oriente	Colunga	41	2008	Hembra	Subadulto	Atropello	-	135.115
Oriente	Colunga	42	2008	Macho	Adulto	Atropello	-	339.313
Oriente	Colunga	257	2010	Macho	Adulto	Atropello	-	174.812
Oriente	Colunga	269	2010	Macho	Adulto	Atropello	-	171.053
Oriente	Colunga	285	2010	Macho	Subadulto	Atropello	-	71.4286
Oriente	Colunga	631	2017	Macho	Adulto	Atropello	-	174.828
Oriente	Colunga	801	2019	Hembra	Adulto	Atropello	-	296.25
Oriente	Colunga	835	2020	Macho	Adulto	Atropello	-	106.928
Oriente	Colunga	846	2020	Macho	Adulto	Atropello	-	114.036
Oriente	Colunga	847	2020	Hembra	Adulto	Atropello	-	75.6325
Oriente	Colunga	856	2020	Hembra	Adulto	Atropello	-	278.675
Oriente	Caravia	557	2016	Macho	Subadulto	Atropello	-	107.14
Oriente	Caravia	873	2020	Hembra	Adulto	Atropello	-	145.33
Oriente	Parres	51	2008	Macho	Adulto	Atropello	-	229.008
Oriente	Parres	53	2008	Macho	Adulto	Atropello	-	190.84
Oriente	Parres	156	2009	Hembra	Adulto	Atropello	-	224.427
Oriente	Parres	545	2016	Hembra	Subadulto	Atropello	-	117.143
Oriente	Parres	555	2016	Hembra	Adulto	Atropello	-	190.714
Oriente	Parres	569	2016	Hembra	Subadulto	Atropello	-	365.517
Oriente	Parres	576	2016	Hembra	Adulto	Atropello	-	73.4483
Oriente	Parres	595	2017	Macho	Subadulto	Atropello	-	537.586
Oriente	Parres	671	2017	Macho	Adulto	Atropello	-	258.276
Oriente	Parres	676	2017	Hembra	Adulto	Atropello	-	168.276
Oriente	Parres	677	2017	Hembra	Adulto	Atropello	-	497.586
Oriente	Parres	694	2018	Macho	Adulto	Atropello	-	290.685
Oriente	Parres	705	2018	Hembra	Adulto	Captura	-	81.8548
Oriente	Parres	706	2018	Hembra	Adulto	Captura	MTBC	41.4516
Oriente	Parres	716	2018	Hembra	Adulto	Atropello	-	92.7823
Oriente	Parres	737	2019	Hembra	Subadulto	Atropello	-	95.8468
Oriente	Parres	743	2019	Macho	Subadulto	Atropello	-	67.9518
Oriente	Parres	767	2019	Macho	Subadulto	Atropello	MAC	113.75
Oriente	Parres	769	2019	Hembra	Subadulto	Atropello	-	142.54
Oriente	Parres	802	2019	Macho	Adulto	Atropello	-	209.315
Oriente	Parres	803	2019	Hembra	Subadulto	Atropello	-	67.0565
Oriente	Parres	820	2019	Macho	Adulto	Atropello	-	157.349
Oriente	Parres	833	2020	Hembra	Adulto	Atropello	-	81.1446
Oriente	Parres	868	2020	Macho	Adulto	Atropello	-	86.1145
Oriente	Parres	869	2020	Hembra	Adulto	Atropello	-	80.1807
Oriente	Parres	871	2020	Hembra	Adulto	Atropello	-	116.777
Oriente	Parres	872	2020	Macho	Subadulto	Atropello	-	48.2831
Oriente	Parres	880	2020	Hembra	Adulto	Atropello	-	95.753
Oriente	Parres	A1	2018	Macho	Adulto	Captura	MTBC	779.548
Oriente	Parres	A2	2018	Hembra	Adulto	Captura	MTBC	766.355
Oriente	Parres	A4	2018	Macho	Subadulto	Captura	MTBC	358.976
Oriente	Parres	A5	2018	Hembra	Subadulto	Captura	-	119.88
Oriente	Parres	A6	2018	Hembra	Subadulto	Captura	MTBC	290.392
Oriente	Parres	A8	2018	Macho	Adulto	Captura	-	260.24
Oriente	Parres	A9	2018	Hembra	Adulto	Captura	-	226.6
Oriente	Parres	A12	2018	Hembra	Adulto	Captura	MTBC	863.953
Oriente	Parres	A13	2018	Hembra	Adulto	Captura	-	432.946
Oriente	Parres	A14	2018	Macho	Adulto	Captura	-	93.7984
Oriente	Parres	A15	2018	Hembra	Adulto	Captura	MTBC	873.643
Oriente	Parres	A37	2018	Macho	Adulto	Captura	-	715.504
Oriente	Parres	A39	.	Hembra	Adulto	Captura	-	521.705
Oriente	Parres	C10	2019	Hembra	Adulto	Captura	-	207.91
Oriente	Parres	C12	2019	Macho	Adulto	Captura	-	261.71
Oriente	Ponga	237	2010	Macho	Adulto	Atropello	-	178.57
Oriente	Ponga	306	2011	Macho	Subadulto	Atropello	MTBC	125.19
Oriente	Ponga	483	2016	Hembra	Adulto	Atropello	-	14.5
Oriente	Amieva	369	2013	Hembra	Adulto	Atropello	-	166.46
Oriente	Amieva	377	2013	Hembra	Adulto	Atropello	-	183.54
Oriente	Amieva	857	2020	Macho	Adulto	Atropello	-	112.26
Oriente	Cangas_de_Onís	66	2008	Hembra	Adulto	Atropello	-	192.366
Oriente	Cangas_de_Onís	178	2009	Hembra	Adulto	Atropello	-	104.198
Oriente	Cangas_de_Onís	187	2009	Macho	Subadulto	Atropello	-	119.466
Oriente	Cangas_de_Onís	189	2009	Hembra	Adulto	Atropello	-	129.389
Oriente	Cangas_de_Onís	190	2009	Hembra	Adulto	Atropello	MTBC	317.557
Oriente	Cangas_de_Onís	217	2010	Macho	Adulto	Atropello	-	96.1832
Oriente	Cangas_de_Onís	300	2011	Hembra	Subadulto	Atropello	-	88.7218
Oriente	Cangas_de_Onís	442	2014	Macho	Adulto	Atropello	-	100.61
Oriente	Cangas_de_Onís	550	2016	Hembra	Adulto	Atropello	-	460.714
Oriente	Cangas_de_Onís	570	2016	Macho	Adulto	Atropello	-	821.379
Oriente	Cangas_de_Onís	571	2016	Macho	Adulto	Atropello	-	228.276
Oriente	Cangas_de_Onís	575	2016	Hembra	Subadulto	Atropello	-	168.276
Oriente	Cangas_de_Onís	673	2017	Hembra	Adulto	Atropello	-	371.379
Oriente	Cangas_de_Onís	725	2018	Macho	Adulto	Atropello	-	324.435
Oriente	Cangas_de_Onís	764	2019	Macho	Subadulto	Atropello	-	62.0161
Oriente	Cangas_de_Onís	790	2019	Macho	Adulto	Atropello	-	536.29
Oriente	Cangas_de_Onís	804	2019	Macho	Subadulto	Atropello	-	280.04
Oriente	Cangas_de_Onís	864	2020	Hembra	Adulto	Atropello	-	109.729
Oriente	Cangas_de_Onís	904	2020	Macho	Adulto	Atropello	.	140.441
Oriente	Ribadesella	364	2013	Hembra	Adulto	Atropello	-	280.488
Oriente	Ribadesella	396	2014	Hembra	Subadulto	Atropello	-	183.537
Oriente	Ribadesella	399	2014	Macho	Adulto	Atropello	-	202.134
Oriente	Ribadesella	669	2017	Hembra	Adulto	Atropello	-	100.345
Oriente	Ribadesella	670	2017	Macho	Subadulto	Atropello	-	401.034
Oriente	Ribadesella	672	2017	Macho	Subadulto	Atropello	-	169.31
Oriente	Ribadesella	675	2017	Macho	Subadulto	Atropello	-	105.862
Oriente	Ribadesella	678	2017	Hembra	Adulto	Atropello	-	81.3793
Oriente	Ribadesella	684	2018	Macho	Adulto	Atropello	-	226.976
Oriente	Ribadesella	720	2018	Hembra	Adulto	Atropello	MAC	142.097
Oriente	Ribadesella	723	2018	Hembra	Subadulto	Atropello	-	142.218
Oriente	Ribadesella	785	2019	Macho	Subadulto	Atropello	-	82.0565
Oriente	Ribadesella	808	2019	Hembra	Subadulto	Atropello	-	1081.05
Oriente	Ribadesella	867	2020	Macho	Adulto	Atropello	MAC	89.7892
Oriente	Ribadesella	876	2020	Hembra	Adulto	Atropello	-	304.217
Oriente	Ribadesella	901	2020	Hembra	Subadulto	Atropello	MAC	142.647
Oriente	Ribadesella	905	2020	Macho	Subadulto	Atropello	.	407.353
Oriente	Ribadesella	910	2020	Macho	Adulto	Atropello	.	160.294
Oriente	Ribadesella	A3	2018	Macho	Adulto	Captura	-	240.482
Oriente	Ribadesella	A11	2018	Hembra	Adulto	Captura	-	176.74
Oriente	Llanes	307	2011	Hembra	Adulto	Atropello	MAC	111.654
Oriente	Llanes	543	2016	Hembra	Subadulto	Atropello	-	111.429
Oriente	Llanes	549	2016	Hembra	Adulto	Atropello	-	137.143
Oriente	Llanes	553	2016	Macho	Adulto	Atropello	-	93.9286
Oriente	Llanes	635	2017	Hembra	Adulto	Atropello	-	259.31
Oriente	Llanes	636	2017	Hembra	Subadulto	Atropello	-	272.414
Oriente	Llanes	639	2017	Macho	Adulto	Atropello	-	207.931
Oriente	Llanes	715	2018	Macho	Subadulto	Atropello	-	140.121
Oriente	Llanes	770	2019	Hembra	Adulto	Atropello	-	86.8145
Oriente	Llanes	810	2019	Macho	Subadulto	Atropello	-	73.75
Oriente	Llanes	811	2019	Macho	Subadulto	Atropello	-	102.651
Oriente	Llanes	865	2020	Macho	Adulto	Atropello	-	53.4036
Oriente	Llanes	866	2020	Hembra	Adulto	Atropello	-	129.066
Oriente	Llanes	875	2020	Hembra	Adulto	Atropello	-	100.181
Oriente	Llanes	877	2020	Hembra	Adulto	Atropello	MAC	72.9217
Oriente	Llanes	907	2020	.	.	Atropello	.	116.176
Oriente	Cabrales	784	2019	Macho	Adulto	Atropello	MAC	252.94
Oriente	Cabrales	825	2020	Macho	Subadulto	Atropello	-	112.83
Oriente	Peñamallera_Alta	308	2011	Macho	Adulto	Atropello	-	100.38
Oriente	Peñamallera_Alta	870	2020	Macho	Adulto	Atropello	-	310.57
Oriente	Peñamallera_Alta	874	2020	Macho	Subadulto	Atropello	-	177.17
Oriente	Peñamellera_Baja	236	2010	Hembra	Adulto	Atropello	-	57.63
Oriente	Peñamellera_Baja	252	2010	Hembra	Subadulto	Atropello	-	165.038
Oriente	Peñamellera_Baja	270	2010	Macho	Subadulto	Atropello	-	100.376
Oriente	Peñamellera_Baja	284	2010	Macho	Adulto	Atropello	-	81.5789
Oriente	Peñamellera_Baja	309	2011	Hembra	Adulto	Atropello	-	180.827
Oriente	Peñamellera_Baja	383	2013	.	.	Atropello	-	145.122
Oriente	Peñamellera_Baja	395	2014	Hembra	Subadulto	Atropello	-	77.1341
Oriente	Peñamellera_Baja	467	2015	Hembra	Adulto	Atropello	-	135.714
Oriente	Peñamellera_Baja	537	2016	Hembra	Subadulto	Atropello	-	199.286
Oriente	Peñamellera_Baja	638	2017	Hembra	Adulto	Atropello	-	398.966
Oriente	Peñamellera_Baja	682	2018	Macho	Adulto	Atropello	-	478.276
Oriente	Peñamellera_Baja	682	2018	Macho	Adulto	Atropello	-	559.274
Oriente	Peñamellera_Baja	879	2020	Macho	Adulto	Atropello	.	95.5422
Oriente	Ribadedeva	577	2016	Macho	Adulto	Atropello	-	130.69
Oriente	Ribadedeva	640	2017	Hembra	Adulto	Atropello	-	156.9
Oriente	Ribadedeva	765	2019	Hembra	Adulto	Atropello	-	198.91
Oriente	Ribadedeva	809	2019	Macho	Adulto	Atropello	-	105.08
Oriente	Ribadedeva	819	2019	Macho	Adulto	Atropello	-	119.49
Oriente	Caso	84	2009	Hembra	Adulto	Atropello	-	322.519
Oriente	Caso	205	2010	Macho	Adulto	Atropello	-	157.634
Oriente	Caso	206	2010	Macho	Subadulto	Atropello	-	71.7557
Oriente	Caso	305	2011	Hembra	Adulto	Atropello	-	289.474
Oriente	Caso	316	2011	Macho	Adulto	Captura	-	108.271
Oriente	Caso	327	2011	Hembra	Adulto	Captura	-	57.8947
Oriente	Caso	349	2012	Macho	Subadulto	Atropello	-	101.829
Oriente	Caso	425	2014	Hembra	Subadulto	Atropello	-	85.9756
Oriente	Caso	475	2015	Hembra	Adulto	Atropello	-	68.5714
Oriente	Caso	521	2016	Hembra	Adulto	Atropello	-	121.786
Oriente	Caso	775	2019	Macho	Adulto	Atropello	-	254.355
Oriente	Caso	776	2019	Macho	Subadulto	Atropello	-	146.25
Oriente	Caso	777	2019	Hembra	Adulto	Atropello	-	101.734
Oriente	Caso	778	2019	Hembra	Subadulto	Atropello	-	57.7823
Oriente	Caso	A50	2019	.	.	Atropello	.	182.56
Oriente	Sierra_del_Sueve	302	2011	Macho	Adulto	Captura	-	812.03
Oriente	Sierra_del_Sueve	303	2011	Macho	Adulto	Captura	-	1337.59
Oriente	Sierra_del_Sueve	304	2011	Hembra	Adulto	Captura	MTBC	1394.36
Oriente	Sierra_del_Sueve	331	2011	Macho	Adulto	Atropello	-	102.744
Oriente	Sierra_del_Sueve	333	2011	Hembra	Subadulto	Atropello	MTBC	290.549
Oriente	Sierra_del_Sueve	334	2011	Hembra	Subadulto	Atropello	-	96.9512
Oriente	Sierra_del_Sueve	382	2013	.	.	Atropello	-	187.805
Oriente	Sierra_del_Sueve	384	2013	.	.	Atropello	-	93.9024
Oriente	Sierra_del_Sueve	385	2013	.	.	Atropello	-	378.354
Oriente	Sierra_del_Sueve	386	2013	.	.	Atropello	-	265.854
Oriente	Sierra_del_Sueve	387	2013	.	.	Atropello	-	239.329
Oriente	Sierra_del_Sueve	388	2013	.	.	Atropello	-	403.659
Oriente	Sierra_del_Sueve	389	2013	.	.	Atropello	-	390.854
Oriente	Sierra_del_Sueve	430	2014	Macho	Adulto	Atropello	-	134.146
Oriente	Sierra_del_Sueve	439	2014	.	.	Atropello	-	149.39
Oriente	Sierra_del_Sueve	446	2014	.	.	Atropello	-	71.9512
Oriente	Sierra_del_Sueve	447	2014	.	.	Atropello	-	192.378
Oriente	Sierra_del_Sueve	448	2014	Macho	Adulto	Atropello	-	192.378
Oriente	Sierra_del_Sueve	472	2015	Macho	Adulto	Atropello	-	262.857
Oriente	Sierra_del_Sueve	476	2015	.	.	Atropello	-	237.5
Oriente	Sierra_del_Sueve	477	2015	.	.	Atropello	-	182.857
Oriente	Sierra_del_Sueve	481	2016	Macho	Adulto	Captura	-	94.2857
Oriente	Sierra_del_Sueve	480	2016	.	.	Atropello	-	365.357
Oriente	Sierra_del_Sueve	498	2016	Hembra	Subadulto	Atropello	-	84.2857
Oriente	Sierra_del_Sueve	502	2016	Hembra	Subadulto	Atropello	-	156.429
Oriente	Sierra_del_Sueve	506	2016	Macho	Adulto	Atropello	MTBC	178.571
Oriente	Sierra_del_Sueve	511	2016	Macho	Adulto	Atropello	-	317.143
Oriente	Sierra_del_Sueve	512	2016	Hembra	Adulto	Atropello	-	738.214
Oriente	Sierra_del_Sueve	546	2016	Hembra	Adulto	Atropello	-	190.357
Oriente	Sierra_del_Sueve	547	2016	Hembra	Adulto	Atropello	-	208.571
Oriente	Sierra_del_Sueve	551	2016	Macho	Subadulto	Atropello	-	80.7143
Oriente	Sierra_del_Sueve	618	2017	Hembra	Adulto	Atropello	-	312.414
Oriente	Sierra_del_Sueve	620	2017	Hembra	Subadulto	Atropello	-	172.069
Oriente	Sierra_del_Sueve	A43	2012	Macho	Subadulto	Atropello	MTBC	289.147
Oriente	Sierra_del_Sueve	A44	2012	Hembra	Subadulto	Atropello	-	305.426
Oriente	Sierra_del_Sueve	A45	2016	Macho	Subadulto	Captura	-	226.744
Oriente	Sierra_del_Sueve	A46	2014	Macho	Adulto	Atropello	-	467.829
Oriente	Sierra_del_Sueve	A47	2016	Hembra	Subadulto	Captura	-	185.659
Oriente	Sierra_del_Sueve	A48	2016	Hembra	Adulto	Captura	-	286.822
Oriente	Sierra_del_Sueve	A49	2016	.	.	Atropello	-	244.961
Oriente	Sierra_del_Sueve	A51	2014	Macho	Adulto	Atropello	-	597.674
Oriente	Sierra_del_Sueve	A52	2016	Hembra	Subadulto	Captura	-	794.186
Oriente	Sierra_del_Sueve	A54	2012	Hembra	Adulto	Atropello	-	259.302
Oriente	Sierra_del_Sueve	A55	2014	Hembra	Adulto	Atropello	-	620.155
Oriente	Sierra_del_Sueve	A56	2014	Hembra	Adulto	Atropello	MAC	103.101
Oriente	Sin_identificar	378	2013	.	.	Atropello	-	185.37
Oriente	Sin_identificar	459	2015	Macho	Adulto	Atropello	-	154.29
Oriente	Sin_identificar	552	2016	Hembra	Adulto	Atropello	MAC/MTBC	223.57
Oriente	Sin_identificar	745	2019	Hembra	Adulto	Atropello	-	52.83
Oriente	Sin_identificar	C1	2019	Hembra	Adulto	Captura	-	357.91
Oriente	Sin_identificar	C5	2019	Macho	Adulto	Captura	-	267.41
Oriente	Sin_identificar	C7	2019	Macho	Adulto	Captura	-	576.899
Oriente	Sin_identificar	C8	2019	Hembra	Adulto	Captura	-	183.544
Oriente	Sin_identificar	C9	2019	Macho	Adulto	Captura	-	625.949
Oriente	Sin_identificar	C13	2019	Hembra	Adulto	Captura	-	229.11
Oriente	Sin_identificar	C29	2019	Macho	Adulto	Captura	-	301.582
Oriente	Sin_identificar	C30	2019	Macho	Adulto	Captura	-	234.81
Oriente	Sin_identificar	C31	2019	Macho	Adulto	Captura	-	117.405
Oriente	Sin_identificar	A16	2018	.	.	Atropello	.	315.504
Oriente	Sin_identificar	A17	.	.	.	Atropello	.	443.798
Oriente	Sin_identificar	A18	2017	.	.	Atropello	.	155.814
Oriente	Sin_identificar	A19	2017	.	.	Atropello	.	206.977
Oriente	Sin_identificar	A20	2018	.	.	Atropello	.	170.155
Oriente	Sin_identificar	A21	2018	.	.	Atropello	.	307.752
Oriente	Sin_identificar	A22	.	.	.	Atropello	.	847.287
Oriente	Sin_identificar	A28	2018	.	.	Atropello	.	213.178
Oriente	Sin_identificar	A29	2018	.	.	Atropello	.	296.512
Oriente	Sin_identificar	A31	2018	.	.	Atropello	.	271.32
Oriente	Sin_identificar	A33	.	.	.	Atropello	.	237.984
Oriente	Sin_identificar	A34	.	.	.	Atropello	.	160.465
Oriente	Sin_identificar	A35	2018	.	.	Atropello	.	112.403
Oriente	Sin_identificar	A36	2018	.	.	Atropello	.	486.822
Oriente	Sin_identificar	A38	2018	.	.	Atropello	.	261.63
Oriente	Sin_identificar	A40	.	.	.	Atropello	.	502.326
Oriente	Sin_identificar	A41	.	.	.	Atropello	.	237.984
Oriente	Sin_identificar	A42	2019	.	.	Atropello	.	157.752
Oriente	Sin_identificar	A53	2015	.	.	Atropello	-	113.57
Oriente	Sin_identificar	A57	.	.	.	Atropello	.	177.519
Oriente	Sin_identificar	A58	.	.	.	Atropello	.	299.612
Oriente	Sin_identificar	A59	.	.	.	Atropello	.	387.597
Oriente	Sin_identificar	A61	2019	.	.	Atropello	.	16.4557
Oriente	Sin_identificar	A62	2019	.	.	Atropello	.	256.013
Oriente	Sin_identificar	A63	2019	.	.	Atropello	.	198.418
