# Supplementary material for: Spatial and Temporal Distribution of Mycobacterium tuberculosis Complex Infection in Eurasian Badger (Meles meles) and Cattle in Asturias, Spain
Source: Animals (Basel). 2021 Apr 30;11(5):1294. doi: 10.3390/ani11051294 (PMC8147139; doi:10.3390/ani11051294)
Supplement: Supplementary file 1 [file animals-11-01294-s001.zip › Supplementary Material 2. Trapped and RTA badgers.xlsx]

## Sheet: Hoja1
		2008	2009	2010	2011	2012	2013	2014	2015	2016	2017	2018	2019	2020
Trapped Animals	% MTC isolation	0	10	0	15.79					0		39.13	0
	% P22 ELISA	20	50	5.27	36.84					40		69.57	41.18
Road Killed Animals	% MTC isolation	18.75	7.4	8.16	7.69	5	0	0	0	2.3	0	2.5	1.18	0
	% P22 ELISA	31.25	18.52	8.16	38.46	20	26.09	25.58	4.55	14.94	31.58	35	14.12	18.75
